# Supplementary material for: Coarticulatory vowel nasalization in American English: Data of individual differences in acoustic realization of vowel nasalization as a function of prosodic prominence and boundary
Source: Data Brief. 2019 Oct 1;27:104593. doi: 10.1016/j.dib.2019.104593 (PMC6806609; doi:10.1016/j.dib.2019.104593)
Supplement: Multimedia component 1 [file mmc1.csv]

SpeakerID	Context	Focus	Boundary	N_Duration	V_Duration	A1P0
F01	CVN	LexFOC	IP-final	153.1028599	237.8927462	-0.21736048
F01	CVN	LexFOC	IP-medial	158.4828977	186.0568182	-0.088257576
F01	CVN	NoFOC	IP-final	116.9932708	175.8784583	-1.629350695
F01	CVN	NoFOC	IP-medial	80.441875	145.210625	-0.844458333
F01	CVN	PhonFOC	IP-final	173.093125	239.29375	-0.241541667
F01	CVN	PhonFOC	IP-medial	170.4516667	196.5520833	-0.114430556
F01	NVC	LexFOC	IP-initial	99.22138889	172.89	0.786851852
F01	NVC	LexFOC	IP-medial	150.440625	170.728125	0.673083334
F01	NVC	NoFOC	IP-initial	54.364375	165.5202083	0.697020834
F01	NVC	NoFOC	IP-medial	82.83880682	136.2492614	-0.406920455
F01	NVC	PhonFOC	IP-initial	110.754375	185.735	0.853229167
F01	NVC	PhonFOC	IP-medial	151.12125	177.3604167	0.674333333
F02	CVN	LexFOC	IP-final	157.463125	251.455625	-0.1645625
F02	CVN	LexFOC	IP-medial	134.426	197.879	0.036570834
F02	CVN	NoFOC	IP-final	117.7043876	156.7402778	-1.516436237
F02	CVN	NoFOC	IP-medial	87.45	110.21875	-0.410020833
F02	CVN	PhonFOC	IP-final	167.5341667	245.2172917	0.017520833
F02	CVN	PhonFOC	IP-medial	134.805625	202.539375	-0.103583333
F02	NVC	LexFOC	IP-initial	100.3725	190.815625	0.6564375
F02	NVC	LexFOC	IP-medial	160.4600962	208.9515866	0.540044872
F02	NVC	NoFOC	IP-initial	50.240625	124.08875	0.431270834
F02	NVC	NoFOC	IP-medial	76.761875	127.96875	-0.595875
F02	NVC	PhonFOC	IP-initial	97.631875	188.594375	0.533625
F02	NVC	PhonFOC	IP-medial	162.84375	207.321875	0.522270834
F03	CVN	LexFOC	IP-final	161.973125	214.3725	-0.4113125
F03	CVN	LexFOC	IP-medial	162.866875	145.21125	0.215479167
F03	CVN	NoFOC	IP-final	116.3011364	142.2342898	-1.326161932
F03	CVN	NoFOC	IP-medial	75.97527778	95.46722222	-0.690740741
F03	CVN	PhonFOC	IP-final	198.551875	186.79875	-0.281791667
F03	CVN	PhonFOC	IP-medial	169.865625	151.69875	0.016145833
F03	NVC	LexFOC	IP-initial	86.611875	167.0875	1.1476875
F03	NVC	LexFOC	IP-medial	157.765625	153.84375	-0.053395834
F03	NVC	NoFOC	IP-initial	38.025625	98.535	0.7889375
F03	NVC	NoFOC	IP-medial	65.40625	85.128125	-0.712854167
F03	NVC	PhonFOC	IP-initial	94.054875	168.607875	1.044558333
F03	NVC	PhonFOC	IP-medial	176.01	158.73875	0.0646875
F04	CVN	LexFOC	IP-final	120.5475	259.243125	-0.374354167
F04	CVN	LexFOC	IP-medial	80.01625	179.22	0.045104167
F04	CVN	NoFOC	IP-final	123.8197917	198.6912917	-1.147283334
F04	CVN	NoFOC	IP-medial	55.431875	104.845	-0.6280625
F04	CVN	PhonFOC	IP-final	120.2425	256.664375	-0.520791667
F04	CVN	PhonFOC	IP-medial	86.404375	188.42125	0.0476875
F04	NVC	LexFOC	IP-initial	68.31489583	158.605	0.811003472
F04	NVC	LexFOC	IP-medial	137.7768182	172.6572727	0.361185606
F04	NVC	NoFOC	IP-initial	30.660625	102.284375	0.302458334
F04	NVC	NoFOC	IP-medial	60.14	106.85875	-0.160625
F04	NVC	PhonFOC	IP-initial	65.6975	154.0408333	0.868881944
F04	NVC	PhonFOC	IP-medial	149.320625	187.28375	0.462875
F05	CVN	LexFOC	IP-final	144.0325893	228.5982143	0.319154762
F05	CVN	LexFOC	IP-medial	102.2584849	195.1389394	0.434888889
F05	CVN	NoFOC	IP-final	103.9759822	168.6965179	-2.366422619
F05	CVN	NoFOC	IP-medial	65.10835227	104.9232955	-0.367532197
F05	CVN	PhonFOC	IP-final	148.386875	242.5033333	0.037388889
F05	CVN	PhonFOC	IP-medial	102.66375	203.1266667	0.340895834
F05	NVC	LexFOC	IP-initial	93.85606692	193.8841667	0.369243056
F05	NVC	LexFOC	IP-medial	129.948125	189.229375	0.498708334
F05	NVC	NoFOC	IP-initial	36.53791667	128.0535417	-0.607690972
F05	NVC	NoFOC	IP-medial	56.3025	108.93375	-0.633270834
F05	NVC	PhonFOC	IP-initial	97.13933333	191.8867917	0.404645833
F05	NVC	PhonFOC	IP-medial	132.1290625	201.189375	0.464645833
F06	CVN	LexFOC	IP-final	111.0873068	203.8322273	-0.255533712
F06	CVN	LexFOC	IP-medial	141.379495	152.6402525	-0.285433081
F06	CVN	NoFOC	IP-final	116.973125	138.1226042	-1.047711806
F06	CVN	NoFOC	IP-medial	92.676875	95.049375	-0.2418125
F06	CVN	PhonFOC	IP-final	112.13625	207.3406389	-0.0853125
F06	CVN	PhonFOC	IP-medial	133.6608333	146.7421667	-0.3719
F06	NVC	LexFOC	IP-initial	91.12170455	128.7069886	0.381361743
F06	NVC	LexFOC	IP-medial	131.2771136	151.0101705	0.412248485
F06	NVC	NoFOC	IP-initial	72.98948864	91.07522727	0.369674242
F06	NVC	NoFOC	IP-medial	73.043625	97.482375	0.155008333
F06	NVC	PhonFOC	IP-initial	89.5974375	133.5110625	0.61099375
F06	NVC	PhonFOC	IP-medial	137.7475	141.4334375	0.230270833
F07	CVN	LexFOC	IP-final	156.96375	209.5275	-0.370020833
F07	CVN	LexFOC	IP-medial	101.9616667	162.038125	-0.049166667
F07	CVN	NoFOC	IP-final	136.3877841	169.2675	-0.858719697
F07	CVN	NoFOC	IP-medial	72.53375	127.289375	-0.160520833
F07	CVN	PhonFOC	IP-final	147.978125	214.65	-0.439166667
F07	CVN	PhonFOC	IP-medial	104.1086667	173.4720833	-0.199447222
F07	NVC	LexFOC	IP-initial	92.90488637	181.0809659	0.895816288
F07	NVC	LexFOC	IP-medial	117.881125	178.955625	0.222391667
F07	NVC	NoFOC	IP-initial	60.15145833	146.96375	0.290041667
F07	NVC	NoFOC	IP-medial	64.136125	134.915	0.175208333
F07	NVC	PhonFOC	IP-initial	93.24899351	183.5960552	0.700925325
F07	NVC	PhonFOC	IP-medial	126.7828125	181.3591667	0.148836806
F08	CVN	LexFOC	IP-final	143.1507513	257.5395139	-0.265498737
F08	CVN	LexFOC	IP-medial	110.820875	208.26075	0.2232875
F08	CVN	NoFOC	IP-final	128.2148712	172.8291029	-1.124956755
F08	CVN	NoFOC	IP-medial	78.91261364	121.4456818	-0.281092803
F08	CVN	PhonFOC	IP-final	144.4350794	261.2552381	-0.370751984
F08	CVN	PhonFOC	IP-medial	123.7970833	212.2235417	0.200875
F08	NVC	LexFOC	IP-initial	62.283	186.3999489	0.8704
F08	NVC	LexFOC	IP-medial	86.90234848	189.6919697	0.42539899
F08	NVC	NoFOC	IP-initial	33.22294318	117.9350146	0.525981007
F08	NVC	NoFOC	IP-medial	73.92727273	133.6075	-0.152035038
F08	NVC	PhonFOC	IP-initial	66.13810877	191.5542533	0.74803842
F08	NVC	PhonFOC	IP-medial	84.29200001	188.8435833	0.445763889
M01	CVN	LexFOC	IP-final	187.8521212	219.7914015	-0.14560101
M01	CVN	LexFOC	IP-medial	123.015625	181.015625	-0.541881945
M01	CVN	NoFOC	IP-final	117.8823604	171.9090812	0.373857143
M01	CVN	NoFOC	IP-medial	76.5325	120.575	-0.663770833
M01	CVN	PhonFOC	IP-final	193.979375	229.82125	-0.618729167
M01	CVN	PhonFOC	IP-medial	122.598125	179.5375	-0.2260625
M01	NVC	LexFOC	IP-initial	89.48625	184.808125	0.286208333
M01	NVC	LexFOC	IP-medial	129.951875	183.193125	0.6775625
M01	NVC	NoFOC	IP-initial	56.92104167	140.6191667	-0.122215278
M01	NVC	NoFOC	IP-medial	60.794375	113.42125	0.222666667
M01	NVC	PhonFOC	IP-initial	99.728125	187.796875	0.489979167
M01	NVC	PhonFOC	IP-medial	126.65	189.03125	0.308125
M02	CVN	LexFOC	IP-final	158.02875	192.9195833	0.298340278
M02	CVN	LexFOC	IP-medial	110.824375	145.285	-0.1371875
M02	CVN	NoFOC	IP-final	141.614375	152.945625	-1.155770833
M02	CVN	NoFOC	IP-medial	85.94333333	108.9047917	-0.293875
M02	CVN	PhonFOC	IP-final	170.5077083	196.10875	0.254229167
M02	CVN	PhonFOC	IP-medial	116.089375	150.481875	0.072125
M02	NVC	LexFOC	IP-initial	82.71625	147.681875	0.03475
M02	NVC	LexFOC	IP-medial	169.374375	149.4825	-0.048041667
M02	NVC	NoFOC	IP-initial	47.524375	116.1725	0.7255625
M02	NVC	NoFOC	IP-medial	87.52619318	119.9921212	-0.002198864
M02	NVC	PhonFOC	IP-initial	82.80083333	147.60375	0.080527778
M02	NVC	PhonFOC	IP-medial	167.7908333	153.9122917	0.223340278
M03	CVN	LexFOC	IP-final	110.3210417	291.06	-0.208284723
M03	CVN	LexFOC	IP-medial	84.00604167	239.8764583	-0.121166667
M03	CVN	NoFOC	IP-final	93.17625	205.818125	-1.808645833
M03	CVN	NoFOC	IP-medial	64.53477273	130.4642614	-0.623195076
M03	CVN	PhonFOC	IP-final	114.2128409	291.2615909	-0.396454546
M03	CVN	PhonFOC	IP-medial	91.459375	246.914375	-0.0975
M03	NVC	LexFOC	IP-initial	68.633125	199.885	0.988208333
M03	NVC	LexFOC	IP-medial	138.894375	215.996875	0.733708333
M03	NVC	NoFOC	IP-initial	46.841875	131.268125	-0.058833333
M03	NVC	NoFOC	IP-medial	72.7875	127.470625	-0.128
M03	NVC	PhonFOC	IP-initial	74.655	203.625	0.944916667
M03	NVC	PhonFOC	IP-medial	136.12125	225.01625	0.790104167
M04	CVN	LexFOC	IP-final	107.9708144	219.8773106	-0.447681187
M04	CVN	LexFOC	IP-medial	95.64875	181.653125	-0.5865
M04	CVN	NoFOC	IP-final	101.2619318	176.0688636	-0.522871212
M04	CVN	NoFOC	IP-medial	76.17875	140.661875	-0.385458333
M04	CVN	PhonFOC	IP-final	129.5463542	224.1439583	-0.35715625
M04	CVN	PhonFOC	IP-medial	109.606875	195.720625	-0.664270834
M04	NVC	LexFOC	IP-initial	58.71460227	186.268125	0.512719697
M04	NVC	LexFOC	IP-medial	130.948447	191.9133333	0.709397727
M04	NVC	NoFOC	IP-initial	40.4275	144.164375	0.388679167
M04	NVC	NoFOC	IP-medial	72.599375	145.5239773	0.404465909
M04	NVC	PhonFOC	IP-initial	59.10104167	184.7075	0.600590278
M04	NVC	PhonFOC	IP-medial	129.631894	191.5296212	0.64327399
M05	CVN	LexFOC	IP-final	145.7939205	190.9677273	0.01424053
M05	CVN	LexFOC	IP-medial	91.026875	170.600625	-0.102541667
M05	CVN	NoFOC	IP-final	127.8355	140.3796429	-1.009010714
M05	CVN	NoFOC	IP-medial	57.491875	96.035	-0.230041667
M05	CVN	PhonFOC	IP-final	153.0946023	196.373125	-0.144320076
M05	CVN	PhonFOC	IP-medial	98.39333333	171.4341667	-0.018548611
M05	NVC	LexFOC	IP-initial	95.80083333	185.8585417	0.187638889
M05	NVC	LexFOC	IP-medial	133.9651042	172.6446875	0.319583334
M05	NVC	NoFOC	IP-initial	46.85982143	109.1303274	0.122443453
M05	NVC	NoFOC	IP-medial	85.0271875	111.8353125	0.07040625
M05	NVC	PhonFOC	IP-initial	89.74570076	175.7955114	0.311828283
M05	NVC	PhonFOC	IP-medial	134.0820833	175.7072917	0.151229167
M06	CVN	LexFOC	IP-final	127.0401136	177.3454546	-0.708316288
M06	CVN	LexFOC	IP-medial	92.544375	121.10875	-0.344479167
M06	CVN	NoFOC	IP-final	109.8402958	129.6901732	-0.916760913
M06	CVN	NoFOC	IP-medial	60.011875	102.483125	-0.165625
M06	CVN	PhonFOC	IP-final	121.1016667	182.5183333	-0.617541667
M06	CVN	PhonFOC	IP-medial	100.72125	127.446875	-0.2645
M06	NVC	LexFOC	IP-initial	98.17375	147.86125	0.791895833
M06	NVC	LexFOC	IP-medial	139.7239205	135.6873296	0.668664773
M06	NVC	NoFOC	IP-initial	47.619375	89.3225	0.024229167
M06	NVC	NoFOC	IP-medial	32.18375	109.1475	-0.032
M06	NVC	PhonFOC	IP-initial	101.35625	143.589375	0.7073125
M06	NVC	PhonFOC	IP-medial	144.89375	135.55875	0.593145834
M07	CVN	LexFOC	IP-final	116.4325	168.3025	-0.477833334
M07	CVN	LexFOC	IP-medial	112.22625	141.339375	-0.322979167
M07	CVN	NoFOC	IP-final	112.010625	136.483125	-0.470583334
M07	CVN	NoFOC	IP-medial	89.96875	99.241875	-0.4301875
M07	CVN	PhonFOC	IP-final	119.106875	165.01375	-0.48825
M07	CVN	PhonFOC	IP-medial	124.155625	141.555	-0.3910625
M07	NVC	LexFOC	IP-initial	94.14875	154.874375	0.626666667
M07	NVC	LexFOC	IP-medial	147.92125	153.14875	0.264854167
M07	NVC	NoFOC	IP-initial	44.78729167	101.6502083	0.603416667
M07	NVC	NoFOC	IP-medial	91.956875	101.705625	0.462791667
M07	NVC	PhonFOC	IP-initial	101.1302083	159.7204167	0.651708333
M07	NVC	PhonFOC	IP-medial	148.53	161.376875	0.183
